# Supplementary material for: Functional analysis reveals that RBM10 mutations contribute to lung adenocarcinoma pathogenesis by deregulating splicing
Source: Sci Rep. 2017 Jan 16;7:40488. doi: 10.1038/srep40488 (PMC5238425; doi:10.1038/srep40488)
Supplement: Supplementary Table S1 [file srep40488-s2.xls]

## Sheet: MUT
Supplementary Table S1. RBM10 mutations and mRNA expression levels in COSMIC and TCGA LUAD samples. Normalized RBM10 mRNA expression levels were obtained from TCGA. FATHMM prediction results were obtained from COSMIC. Four reported oncogene-negative samples were highlighted in yellow.
Sample Name	Mutation Type	Mutation Genome Position	Mutation CDS	Mutation AA	Database	LUAD RBM10 Expression	Matched Normal RBM10 Expression	FATHMM prediction	FATHMM score	CNA Type
CTS149	Nonsense	chrX:47044901-47044901	c.2227G>T	p.E743*	COSMIC/TCGA	NA	NA	NA	NA	NA
CTS159	Nonsense	chrX:47041007-47041007	c.1537G>T	p.E513*	COSMIC/TCGA	NA	NA	NA	NA	NA
CTS177	Nonsense	chrX:47038856-47038856	c.863C>G	p.S288*	COSMIC/TCGA	NA	NA	NA	NA	NA
LUAD-F00257	Nonsense	chrX:47045187-47045187	c.2428G>T	p.E810*	COSMIC/TCGA	NA	NA	PATHOGENIC	0.98453	NA
LUAD-NYU1142	Nonsense	chrX:47035940-47035940	c.618C>G	p.Y206*	COSMIC/TCGA	NA	NA	PATHOGENIC	0.98917	NA
LUAD-NYU195	Nonsense	chrX:47038526-47038526	c.688C>T	p.R230*	COSMIC/TCGA	NA	NA	PATHOGENIC	0.88932	NA
LUAD-S01381	Nonsense	chrX:47028895-47028895	c.199G>T	p.E67*	COSMIC/TCGA	NA	NA	PATHOGENIC	0.97117	NA
TCGA-05-4395	Nonsense	chrX:47044476-47044476	c.1973G>A	p.W658*	COSMIC/TCGA	1231.07	NA	NA	NA	NA
TCGA-05-4403	Nonsense	chrX:47032557-47032557	c.463C>T	p.Q155*	COSMIC/TCGA	379.205	NA	PATHOGENIC	0.96135	NA
TCGA-05-4418	Nonsense	chrX:47041247-47041247	c.1675G>T	p.E559*	COSMIC/TCGA	304.778	NA	PATHOGENIC	0.93448	NA
TCGA-05-4424	Nonsense	chrX:47034444-47034444	c.529G>T	p.E177*	TCGA	255.005	NA	NA	NA	NA
TCGA-44-2655	Nonsense	chrX:47044719-47044719	c.2119C>T	p.Q707*	COSMIC/TCGA	346.756	1296.15	PATHOGENIC	0.89234	NA
TCGA-44-7659	Nonsense	chrX:47044523-47044523	c.2020C>T	p.Q674*	TCGA	425.262	NA	NA	NA	NA
TCGA-55-8090	Nonsense	chrX:47040923-47040923	c.1453G>T	p.E485*	COSMIC/TCGA	437.906	NA	PATHOGENIC	0.86997	NA
TCGA-55-8620	Nonsense	chrX:47044595-47044595	c.2092G>T	p.E698*	COSMIC/TCGA	504.242	NA	NA	NA	NA
TCGA-55-A490	Nonsense	chrX:47038783-47038783	c.790G>T	p.E264*	COSMIC/TCGA	869.388	NA	NA	NA	NA
TCGA-55-A491	Nonsense	chrX:47041372-47041372	c.1716C>A	p.Y572*	COSMIC/TCGA	1311.81	NA	NA	NA	NA
TCGA-78-7158	Nonsense	chrX:47045157-47045157	c.2398G>T	p.E800*	COSMIC/TCGA	393.776	NA	PATHOGENIC	0.98487	NA
TCGA-86-8055	Nonsense	chrX:47038858-47038858	c.865C>T	p.Q289*	COSMIC/TCGA	420.06	NA	NA	NA	NA
TCGA-97-A4M7	Nonsense	chrX:47041007-47041007	c.1537G>T	p.E513*	COSMIC/TCGA	702.621	NA	NA	NA	NA
TCGA-MP-A4SW	Nonsense	chrX:47045187-47045187	c.2428G>T	p.E810*	COSMIC/TCGA	686.703	NA	PATHOGENIC	0.98453	NA
TCGA-44-7661	Frame_Shift_Del	chrX:47028738-47028738	c.43delC	p.A15fs*118	TCGA	551.218	NA	NA	NA	NA
TCGA-55-7815	Frame_Shift_Del	chrX:47041360-47041364	c.1704_1708delCGTCT	p.V569fs*5	TCGA	97.1944	NA	NA	NA	NA
TCGA-78-7537	Frame_Shift_Del	chrX:47032582-47032582	c.488delG	p.R163fs*101	TCGA	535.307	NA	NA	NA	NA
LC_C29	Frameshift	chrX:47038516-47038516	c.678delC	p.F227fs*39	COSMIC/TCGA	NA	NA	NEUTRAL	NA	NA
LUAD-NYU1210	Frameshift	chrX:47032564-47032564	c.470delG	p.E158fs*4	COSMIC/TCGA	NA	NA	NEUTRAL	NA	NA
TCGA-35-3615	Frameshift	chrX:47034469-47034470	c.554_555insA	p.R186fs*23	COSMIC/TCGA	253.411	NA	NA	NA	NA
TCGA-55-6983	Frameshift	chrX:47041355-47041355	c.1699delC	p.D568fs*136	COSMIC/TCGA	633.333	1081.53	NA	NA	NA
TCGA-55-8205	Frameshift	chrX:47028813-47028813	c.117delG	p.D40fs*94	COSMIC/TCGA	516.15	NA	NA	NA	NA
TCGA-64-5775	Frameshift	chrX:47038768-47038768	c.775delC	p.P259fs*7	COSMIC/TCGA	271.968	NA	NA	NA	NA
TCGA-67-3770	Frameshift	chrX:47041662-47041663	c.1887_1888insG	p.A631fs*42	COSMIC/TCGA	156.955	NA	NA	NA	NA
TCGA-78-7166	Frameshift	chrX:47028743-47028744	c.47_48insT	p.G17fs*4	COSMIC/TCGA	1699.06	NA	NA	NA	NA
TCGA-17-Z048	In frame_Del	chrX:47030561-47030563	c.336_338delGGA	p.E119delE	COSMIC/TCGA	NA	NA	NA	NA	NA
TCGA-62-A472	Splice_Site	chrX:47028898-47028898	c.201+1G>T	p.?	TCGA	1711.39	NA	NA	NA	NA
TCGA-73-7498	Splice_Site	chrX:47039816-47039816	c.1161-2A>T	p.?	TCGA	1113.38	NA	NA	NA	NA
LUAD-S01362	Intronic	chrX:47045571-47045571	c.2537+1G>A	p.?	COSMIC	NA	NA	PATHOGENIC	0.91795	NA
TCGA-49-4486	Intronic	chrX:47038899-47038899	c.901+5G>A	p.?	COSMIC	1300.37	NA	NA	NA	NA
TCGA-93-8067	Intronic	chrX:47041052-47041052	c.1575+7G>A	p.?	COSMIC	1336.18	NA	NA	NA	NA
TCGA-44-A47A	Intronic/Splice_Site	chrX:47044700-47044700	c.2101-1G>A	p.?	COSMIC/TCGA	633.06	NA	NA	NA	NA
TCGA-49-4494	Intronic/Splice_Site	chrX:47034492-47034492	c.576+1G>T	p.?	COSMIC/TCGA	172.641	NA	PATHOGENIC	0.98286	NA
TCGA-69-8254	Intronic/Splice_Site	chrX:47045191-47045191	c.2430+2T>A	p.?	COSMIC/TCGA	505.445	NA	NA	NA	NA
TCGA-75-6214	Intronic/Splice_Site	chrX:47034417-47034417	c.503-1G>C	p.?	COSMIC/TCGA	238.706	NA	PATHOGENIC	0.98454	loss
TCGA-78-7148	Intronic/Splice_Site	chrX:47034417-47034417	c.503-1G>A	p.?	COSMIC/TCGA	318.532	NA	PATHOGENIC	0.9807	NA
TCGA-91-6828	Intronic/Splice_Site	chrX:47028898-47028898	c.201+1G>T	p.?	COSMIC/TCGA	1117	1190.35	PATHOGENIC	0.97117	NA
TCGA-55-7727	Missense/Splice_Site	chrX:47039904-47039904	c.1247A>T	p.Q416L	COSMIC/TCGA	184.404	NA	PATHOGENIC	0.98737	NA
12586	Missense	chrX:47032551-47032551	c.457G>T	p.G153C	COSMIC/TCGA	NA	NA	PATHOGENIC	0.9782	NA
LC_C32	Missense	chrX:47045683-47045683	c.2564G>T	p.G855V	COSMIC/TCGA	NA	NA	PATHOGENIC	0.98682	NA
LUAD-E01317	Missense	chrX:47006890-47006890	c.10G>A	p.E4K	COSMIC/TCGA	NA	NA	PATHOGENIC	0.77338	NA
LUAD-NYU201	Missense	chrX:47006897-47006897	c.17G>A	p.R6H	COSMIC/TCGA	NA	NA	PATHOGENIC	0.77338	NA
LUAD-S01345	Missense	chrX:47041395-47041395	c.1739A>T	p.Y580F	COSMIC/TCGA	NA	NA	PATHOGENIC	0.92748	NA
LUAD-S01357	Missense	chrX:47039323-47039323	c.946A>T	p.I316F	COSMIC/TCGA	NA	NA	PATHOGENIC	0.97045	NA
LUAD-YINHD	Missense	chrX:47044557-47044557	c.2054G>T	p.R685L	COSMIC/TCGA	NA	NA	PATHOGENIC	0.93347	NA
TCGA-05-4395	Missense	chrX:47044477-47044477	c.1974G>T	p.W658C	COSMIC/TCGA	1231.07	NA	NA	NA
TCGA-44-6777	Missense	chrX:47039708-47039708	c.1160G>T	p.R387M	COSMIC/TCGA	651.236	1031.48	NA	NA	NA
TCGA-44-8117	Missense	chrX:47041661-47041661	c.1886C>T	p.T629I	TCGA	1277.06	NA	NA	NA	NA
TCGA-55-7281	Missense	chrX:47045727-47045727	c.2608G>T	p.G870C	TCGA	1076.92	NA	NA	NA	NA
TCGA-55-8203	Missense	chrX:47044729-47044729	c.2129G>T	p.S710I	COSMIC/TCGA	1361.64	NA	NA	NA	NA
TCGA-55-8208	Missense	chrX:47030582-47030582	c.357G>T	p.E119D	TCGA	1276.95	NA	NA	NA	NA
TCGA-55-A493	Missense	chrX:47039666-47039666	c.1118A>T	p.D373V	COSMIC/TCGA	2016.13	NA	NA	NA	NA
TCGA-64-1676	Missense	chrX:47032551-47032551	c.457G>T	p.G153C	COSMIC/TCGA	500.248	NA	PATHOGENIC	0.9782	NA
TCGA-64-1679	Missense	chrX:47041645-47041645	c.1870G>T	p.D624Y	COSMIC/TCGA	966.338	NA	NA	NA	NA
TCGA-78-7220	Missense	chrX:47028841-47028841	c.145G>A	p.G49S	COSMIC/TCGA	915.197	NA		0.67285	NA
TCGA-78-7220	Missense	chrX:47045892-47045892	c.2687G>T	p.G896V	COSMIC/TCGA	NA	NA	PATHOGENIC	0.99147
TCGA-91-6848	Missense	chrX:47045016-47045016	c.2342C>T	p.S781L	COSMIC/TCGA	1608.79	NA	PATHOGENIC	0.9581	NA
LUAD-AEIUF	Unknown	chrX:47006877-47006882	c.1_2delAT	p.?	COSMIC	NA	NA	NEUTRAL	NA	NA
LUAD-NYU627	Unknown	chrX:47041559-47041567	c.1786-2_1792delagTATTACT	p.?	COSMIC	NA	NA	NEUTRAL	NA	NA
TCGA-17-Z017	Coding silent	chrX:47039331-47039331	c.954G>T	p.G318G	COSMIC/TCGA	NA	NA	NA	NA	NA
TCGA-69-7764	Coding silent	chrX:47045017-47045017	c.2343A>G	p.S781S	COSMIC/TCGA	982.096	NA	NEUTRAL	0.03433	NA
TCGA-05-4244	NA	\	NA	NA	\	986.124	NA	NA	NA	NA
TCGA-05-4249	NA	\	NA	NA	\	1285.89	NA	NA	NA	NA
TCGA-05-4250	NA	\	NA	NA	\	1273.98	NA	NA	NA	NA
TCGA-05-4382	NA	\	NA	NA	\	1317.61	NA	NA	NA	NA
TCGA-05-4384	NA	\	NA	NA	\	1538.79	NA	NA	NA	NA
TCGA-05-4389	NA	\	NA	NA	\	1353.69	NA	NA	NA	NA
TCGA-05-4390	NA	\	NA	NA	\	1337.38	NA	NA	NA	NA
TCGA-05-4396	NA	\	NA	NA	\	1073.54	NA	NA	NA	NA
TCGA-05-4397	NA	\	NA	NA	\	2259.53	NA	NA	NA	NA
TCGA-05-4398	NA	\	NA	NA	\	1119.84	NA	NA	NA	loss
TCGA-05-4402	NA	\	NA	NA	\	1313.95	NA	NA	NA	NA
TCGA-05-4405	NA	\	NA	NA	\	952.864	NA	NA	NA	NA
TCGA-05-4410	NA	\	NA	NA	\	950.306	NA	NA	NA	loss
TCGA-05-4415	NA	\	NA	NA	\	1862.67	NA	NA	NA	NA
TCGA-05-4417	NA	\	NA	NA	\	1152.58	NA	NA	NA	NA
TCGA-05-4420	NA	\	NA	NA	\	1259.53	NA	NA	NA	NA
TCGA-05-4422	NA	\	NA	NA	\	1432.57	NA	NA	NA	NA
TCGA-05-4425	NA	\	NA	NA	\	1000	NA	NA	NA	NA
TCGA-05-4426	NA	\	NA	NA	\	1230.68	NA	NA	NA	NA
TCGA-05-4427	NA	\	NA	NA	\	1338.04	NA	NA	NA	NA
TCGA-05-4430	NA	\	NA	NA	\	1104.62	NA	NA	NA	NA
TCGA-05-4432	NA	\	NA	NA	\	1405.83	NA	NA	NA	NA
TCGA-05-4433	NA	\	NA	NA	\	1190.08	NA	NA	NA	NA
TCGA-05-4434	NA	\	NA	NA	\	1280.35	NA	NA	NA	NA
TCGA-05-5420	NA	\	NA	NA	\	747.344	NA	NA	NA	NA
TCGA-05-5423	NA	\	NA	NA	\	843.223	NA	NA	NA	NA
TCGA-05-5425	NA	\	NA	NA	\	908.937	NA	NA	NA	NA
TCGA-05-5428	NA	\	NA	NA	\	423.806	NA	NA	NA	NA
TCGA-05-5429	NA	\	NA	NA	\	793.504	NA	NA	NA	NA
TCGA-05-5715	NA	\	NA	NA	\	1646.69	NA	NA	NA	NA
TCGA-35-4122	NA	\	NA	NA	\	495.98	NA	NA	NA	NA
TCGA-35-4123	NA	\	NA	NA	\	618.265	NA	NA	NA	NA
TCGA-35-5375	NA	\	NA	NA	\	705.882	NA	NA	NA	NA
TCGA-38-4625	NA	\	NA	NA	\	1253.73	989.884	NA	NA	NA
TCGA-38-4626	NA	\	NA	NA	\	1043.61	915.115	NA	NA	NA
TCGA-38-4627	NA	\	NA	NA	\	921.197	775.871	NA	NA	NA
TCGA-38-4628	NA	\	NA	NA	\	824.273	NA	NA	NA	NA
TCGA-38-4629	NA	\	NA	NA	\	914.148	NA	NA	NA	NA
TCGA-38-4630	NA	\	NA	NA	\	1805.01	NA	NA	NA	NA
TCGA-38-4631	NA	\	NA	NA	\	1044.51	NA	NA	NA	NA
TCGA-38-4632	NA	\	NA	NA	\	530.683	617.677	NA	NA	NA
TCGA-38-6178	NA	\	NA	NA	\	1574.88	NA	NA	NA	gain
TCGA-38-7271	NA	\	NA	NA	\	1302.2	NA	NA	NA	NA
TCGA-38-A44F	NA	\	NA	NA	\	1305.37	NA	NA	NA	NA
TCGA-44-2656	NA	\	NA	NA	\	1229.1	NA	NA	NA	NA
TCGA-44-2657	NA	\	NA	NA	\	1290.6	1269.78	NA	NA	NA
TCGA-44-2659	NA	\	NA	NA	\	1011.12	NA	NA	NA	NA
TCGA-44-2661	NA	\	NA	NA	\	796.35	1203.23	NA	NA	NA
TCGA-44-2662	NA	\	NA	NA	\	1061.14	1188.89	NA	NA	NA
TCGA-44-2665	NA	\	NA	NA	\	936.907	1199.3	NA	NA	NA
TCGA-44-2666	NA	\	NA	NA	\	999.27	NA	NA	NA	NA
TCGA-44-2668	NA	\	NA	NA	\	1111.43	930.876	NA	NA	NA
TCGA-44-3396	NA	\	NA	NA	\	1117.7	1064.61	NA	NA	NA
TCGA-44-3398	NA	\	NA	NA	\	631.263	1196.66	NA	NA	NA
TCGA-44-3918	NA	\	NA	NA	\	744.088	NA	NA	NA	NA
TCGA-44-3919	NA	\	NA	NA	\	1192.19	NA	NA	NA	NA
TCGA-44-4112	NA	\	NA	NA	\	258.635	NA	NA	NA	NA
TCGA-44-5643	NA	\	NA	NA	\	1653.52	NA	NA	NA	NA
TCGA-44-5644	NA	\	NA	NA	\	1925.85	NA	NA	NA	NA
TCGA-44-5645	NA	\	NA	NA	\	1393	1308.83	NA	NA	NA
TCGA-44-6145	NA	\	NA	NA	\	1260.9	932.68	NA	NA	NA
TCGA-44-6146	NA	\	NA	NA	\	1170.13	1077.94	NA	NA	NA
TCGA-44-6147	NA	\	NA	NA	\	1030.06	892.621	NA	NA	NA
TCGA-44-6148	NA	\	NA	NA	\	1330.65	1205.27	NA	NA	NA
TCGA-44-6774	NA	\	NA	NA	\	934.015	NA	NA	NA	NA
TCGA-44-6775	NA	\	NA	NA	\	1046.44	NA	NA	NA	NA
TCGA-44-6776	NA	\	NA	NA	\	1427.44	1062.41	NA	NA	NA
TCGA-44-6778	NA	\	NA	NA	\	1203.05	982.311	NA	NA	NA
TCGA-44-6779	NA	\	NA	NA	\	1070.33	NA	NA	NA	NA
TCGA-44-7660	NA	\	NA	NA	\	2131.85	NA	NA	NA	NA
TCGA-44-7662	NA	\	NA	NA	\	1213.47	NA	NA	NA	NA
TCGA-44-7667	NA	\	NA	NA	\	2566.29	NA	NA	NA	NA
TCGA-44-7669	NA	\	NA	NA	\	1517.78	NA	NA	NA	NA
TCGA-44-7670	NA	\	NA	NA	\	1415.87	NA	NA	NA	NA
TCGA-44-7671	NA	\	NA	NA	\	1208.98	NA	NA	NA	NA
TCGA-44-7672	NA	\	NA	NA	\	654.041	NA	NA	NA	NA
TCGA-44-8119	NA	\	NA	NA	\	1303.08	NA	NA	NA	NA
TCGA-44-8120	NA	\	NA	NA	\	1202.67	NA	NA	NA	NA
TCGA-44-A479	NA	\	NA	NA	\	984.109	NA	NA	NA	NA
TCGA-44-A47B	NA	\	NA	NA	\	1259.29	NA	NA	NA	NA
TCGA-44-A47G	NA	\	NA	NA	\	1000.58	NA	NA	NA	NA
TCGA-44-A4SS	NA	\	NA	NA	\	1447.75	NA	NA	NA	NA
TCGA-44-A4SU	NA	\	NA	NA	\	1513.79	NA	NA	NA	NA
TCGA-49-4487	NA	\	NA	NA	\	1152.48	NA	NA	NA	NA
TCGA-49-4488	NA	\	NA	NA	\	702.256	NA	NA	NA	NA
TCGA-49-4490	NA	\	NA	NA	\	1477.11	680.672	NA	NA	NA
TCGA-49-4501	NA	\	NA	NA	\	1049.93	NA	NA	NA	NA
TCGA-49-4505	NA	\	NA	NA	\	994.387	NA	NA	NA	NA
TCGA-49-4506	NA	\	NA	NA	\	1007.26	NA	NA	NA	NA
TCGA-49-4507	NA	\	NA	NA	\	1156	NA	NA	NA	NA
TCGA-49-4510	NA	\	NA	NA	\	1079.82	NA	NA	NA	NA
TCGA-49-4512	NA	\	NA	NA	\	1448.12	710.369	NA	NA	gain
TCGA-49-4514	NA	\	NA	NA	\	1532.51	NA	NA	NA	NA
TCGA-49-6742	NA	\	NA	NA	\	548.844	760.814	NA	NA	NA
TCGA-49-6743	NA	\	NA	NA	\	1406.4	651.26	NA	NA	NA
TCGA-49-6744	NA	\	NA	NA	\	897.658	836.512	NA	NA	NA
TCGA-49-6745	NA	\	NA	NA	\	1001.97	802.952	NA	NA	NA
TCGA-49-6761	NA	\	NA	NA	\	1362.42	1047.72	NA	NA	NA
TCGA-49-6767	NA	\	NA	NA	\	1298.82	NA	NA	NA	NA
TCGA-50-5044	NA	\	NA	NA	\	1643.81	NA	NA	NA	NA
TCGA-50-5045	NA	\	NA	NA	\	796.108	NA	NA	NA	NA
TCGA-50-5049	NA	\	NA	NA	\	1082.59	NA	NA	NA	NA
TCGA-50-5051	NA	\	NA	NA	\	1635.17	NA	NA	NA	NA
TCGA-50-5055	NA	\	NA	NA	\	1011.63	NA	NA	NA	NA
TCGA-50-5068	NA	\	NA	NA	\	645.582	NA	NA	NA	NA
TCGA-50-5072	NA	\	NA	NA	\	1139.03	NA	NA	NA	NA
TCGA-50-5930	NA	\	NA	NA	\	1144.78	927.866	NA	NA	NA
TCGA-50-5931	NA	\	NA	NA	\	1850.38	953.149	NA	NA	NA
TCGA-50-5932	NA	\	NA	NA	\	1341.23	914.773	NA	NA	NA
TCGA-50-5933	NA	\	NA	NA	\	995.522	1066.63	NA	NA	NA
TCGA-50-5935	NA	\	NA	NA	\	1365.59	910.991	NA	NA	NA
TCGA-50-5936	NA	\	NA	NA	\	1503.65	1036.34	NA	NA	NA
TCGA-50-5939	NA	\	NA	NA	\	1295.71	921.257	NA	NA	NA
TCGA-50-5941	NA	\	NA	NA	\	1035.26	NA	NA	NA	NA
TCGA-50-5942	NA	\	NA	NA	\	1208.3	NA	NA	NA	NA
TCGA-50-5944	NA	\	NA	NA	\	1113.58	NA	NA	NA	NA
TCGA-50-6590	NA	\	NA	NA	\	1634.24	NA	NA	NA	NA
TCGA-50-6591	NA	\	NA	NA	\	2160.1	NA	NA	NA	NA
TCGA-50-6592	NA	\	NA	NA	\	1075.49	NA	NA	NA	NA
TCGA-50-6593	NA	\	NA	NA	\	1091.73	NA	NA	NA	NA
TCGA-50-6594	NA	\	NA	NA	\	1224.65	NA	NA	NA	NA
TCGA-50-6595	NA	\	NA	NA	\	1251.45	1159.66	NA	NA	NA
TCGA-50-6597	NA	\	NA	NA	\	1183.79	NA	NA	NA	NA
TCGA-50-6673	NA	\	NA	NA	\	835.109	NA	NA	NA	NA
TCGA-50-7109	NA	\	NA	NA	\	1070.28	NA	NA	NA	NA
TCGA-50-8457	NA	\	NA	NA	\	1474.48	NA	NA	NA	NA
TCGA-50-8459	NA	\	NA	NA	\	983.598	NA	NA	NA	NA
TCGA-50-8460	NA	\	NA	NA	\	1161.71	NA	NA	NA	NA
TCGA-53-7624	NA	\	NA	NA	\	1512.08	NA	NA	NA	NA
TCGA-53-7626	NA	\	NA	NA	\	1008.69	NA	NA	NA	NA
TCGA-53-7813	NA	\	NA	NA	\	1001.03	NA	NA	NA	NA
TCGA-53-A4EZ	NA	\	NA	NA	\	1685.06	NA	NA	NA	NA
TCGA-55-1592	NA	\	NA	NA	\	913.17	NA	NA	NA	NA
TCGA-55-1594	NA	\	NA	NA	\	1284.2	NA	NA	NA	NA
TCGA-55-1595	NA	\	NA	NA	\	1057.52	NA	NA	NA	NA
TCGA-55-1596	NA	\	NA	NA	\	1270.57	NA	NA	NA	NA
TCGA-55-5899	NA	\	NA	NA	\	1008.14	NA	NA	NA	NA
TCGA-55-6543	NA	\	NA	NA	\	1011.15	NA	NA	NA	NA
TCGA-55-6642	NA	\	NA	NA	\	1268.68	NA	NA	NA	NA
TCGA-55-6712	NA	\	NA	NA	\	1284.34	NA	NA	NA	NA
TCGA-55-6968	NA	\	NA	NA	\	1498.57	1228.39	NA	NA	NA
TCGA-55-6969	NA	\	NA	NA	\	1415.33	1066.95	NA	NA	NA
TCGA-55-6970	NA	\	NA	NA	\	934.468	936.747	NA	NA	NA
TCGA-55-6971	NA	\	NA	NA	\	632.139	1002.66	NA	NA	NA
TCGA-55-6972	NA	\	NA	NA	\	1085.62	1229.92	NA	NA	NA
TCGA-55-6975	NA	\	NA	NA	\	1089.69	953.195	NA	NA	NA
TCGA-55-6978	NA	\	NA	NA	\	1370.41	1118.89	NA	NA	NA
TCGA-55-6979	NA	\	NA	NA	\	1112.71	951.677	NA	NA	NA
TCGA-55-6980	NA	\	NA	NA	\	1303.27	1355.74	NA	NA	NA
TCGA-55-6981	NA	\	NA	NA	\	1277.19	1163.65	NA	NA	NA
TCGA-55-6982	NA	\	NA	NA	\	1442.73	1227.26	NA	NA	NA
TCGA-55-6984	NA	\	NA	NA	\	1238.57	1098.06	NA	NA	NA
TCGA-55-6985	NA	\	NA	NA	\	1016.42	1079.56	NA	NA	NA
TCGA-55-6986	NA	\	NA	NA	\	1204.21	1312.35	NA	NA	NA
TCGA-55-6987	NA	\	NA	NA	\	1009.89	NA	NA	NA	NA
TCGA-55-7227	NA	\	NA	NA	\	1439.53	NA	NA	NA	NA
TCGA-55-7283	NA	\	NA	NA	\	1073.18	NA	NA	NA	NA
TCGA-55-7284	NA	\	NA	NA	\	1170.92	NA	NA	NA	NA
TCGA-55-7570	NA	\	NA	NA	\	1734.64	NA	NA	NA	NA
TCGA-55-7573	NA	\	NA	NA	\	933.547	NA	NA	NA	NA
TCGA-55-7574	NA	\	NA	NA	\	1313.75	NA	NA	NA	NA
TCGA-55-7576	NA	\	NA	NA	\	1154.73	NA	NA	NA	NA
TCGA-55-7724	NA	\	NA	NA	\	461.924	NA	NA	NA	NA
TCGA-55-7725	NA	\	NA	NA	\	530.462	NA	NA	NA	NA
TCGA-55-7726	NA	\	NA	NA	\	237.799	NA	NA	NA	loss
TCGA-55-7728	NA	\	NA	NA	\	1460.64	NA	NA	NA	NA
TCGA-55-7816	NA	\	NA	NA	\	819.785	NA	NA	NA	NA
TCGA-55-7903	NA	\	NA	NA	\	927.255	NA	NA	NA	NA
TCGA-55-7907	NA	\	NA	NA	\	921.032	NA	NA	NA	NA
TCGA-55-7910	NA	\	NA	NA	\	1606.48	NA	NA	NA	NA
TCGA-55-7911	NA	\	NA	NA	\	466.235	NA	NA	NA	NA
TCGA-55-7913	NA	\	NA	NA	\	1520.91	NA	NA	NA	NA
TCGA-55-7914	NA	\	NA	NA	\	989.005	NA	NA	NA	NA
TCGA-55-7994	NA	\	NA	NA	\	1117.32	NA	NA	NA	NA
TCGA-55-7995	NA	\	NA	NA	\	1585.68	NA	NA	NA	NA
TCGA-55-8085	NA	\	NA	NA	\	1441.89	NA	NA	NA	NA
TCGA-55-8087	NA	\	NA	NA	\	1510.99	NA	NA	NA	NA
TCGA-55-8089	NA	\	NA	NA	\	1244.98	NA	NA	NA	NA
TCGA-55-8091	NA	\	NA	NA	\	1317.45	NA	NA	NA	NA
TCGA-55-8092	NA	\	NA	NA	\	1022.74	NA	NA	NA	NA
TCGA-55-8094	NA	\	NA	NA	\	3258.53	NA	NA	NA	NA
TCGA-55-8096	NA	\	NA	NA	\	1380.25	NA	NA	NA	NA
TCGA-55-8097	NA	\	NA	NA	\	1297.45	NA	NA	NA	NA
TCGA-55-8204	NA	\	NA	NA	\	1042.38	NA	NA	NA	NA
TCGA-55-8206	NA	\	NA	NA	\	1421.44	NA	NA	NA	NA
TCGA-55-8207	NA	\	NA	NA	\	1007.99	NA	NA	NA	NA
TCGA-55-8299	NA	\	NA	NA	\	1150.94	NA	NA	NA	NA
TCGA-55-8301	NA	\	NA	NA	\	1738.49	NA	NA	NA	NA
TCGA-55-8302	NA	\	NA	NA	\	1414.37	NA	NA	NA	NA
TCGA-55-8505	NA	\	NA	NA	\	1478.49	NA	NA	NA	NA
TCGA-55-8506	NA	\	NA	NA	\	1483.11	NA	NA	NA	NA
TCGA-55-8507	NA	\	NA	NA	\	1906.38	NA	NA	NA	NA
TCGA-55-8508	NA	\	NA	NA	\	1710.88	NA	NA	NA	NA
TCGA-55-8510	NA	\	NA	NA	\	1271.11	NA	NA	NA	NA
TCGA-55-8511	NA	\	NA	NA	\	2102.89	NA	NA	NA	gain
TCGA-55-8512	NA	\	NA	NA	\	1426.51	NA	NA	NA	NA
TCGA-55-8513	NA	\	NA	NA	\	1471.81	NA	NA	NA	NA
TCGA-55-8514	NA	\	NA	NA	\	1729.68	NA	NA	NA	NA
TCGA-55-8614	NA	\	NA	NA	\	1475.4	NA	NA	NA	NA
TCGA-55-8615	NA	\	NA	NA	\	1939.04	NA	NA	NA	NA
TCGA-55-8616	NA	\	NA	NA	\	1582.98	NA	NA	NA	NA
TCGA-55-8619	NA	\	NA	NA	\	1222.48	NA	NA	NA	NA
TCGA-55-8621	NA	\	NA	NA	\	1429.76	NA	NA	NA	NA
TCGA-55-A48X	NA	\	NA	NA	\	1312.81	NA	NA	NA	NA
TCGA-55-A48Y	NA	\	NA	NA	\	1075.11	NA	NA	NA	NA
TCGA-55-A48Z	NA	\	NA	NA	\	1883.23	NA	NA	NA	NA
TCGA-55-A492	NA	\	NA	NA	\	1586.5	NA	NA	NA	NA
TCGA-55-A494	NA	\	NA	NA	\	2043.88	NA	NA	NA	NA
TCGA-55-A4DF	NA	\	NA	NA	\	1190.01	NA	NA	NA	NA
TCGA-55-A4DG	NA	\	NA	NA	\	835.443	NA	NA	NA	loss
TCGA-62-8394	NA	\	NA	NA	\	2013.93	NA	NA	NA	NA
TCGA-62-8395	NA	\	NA	NA	\	1273.74	NA	NA	NA	NA
TCGA-62-8397	NA	\	NA	NA	\	1245.26	NA	NA	NA	NA
TCGA-62-8398	NA	\	NA	NA	\	1912.29	NA	NA	NA	NA
TCGA-62-8399	NA	\	NA	NA	\	1473.15	NA	NA	NA	NA
TCGA-62-8402	NA	\	NA	NA	\	2332.31	NA	NA	NA	gain
TCGA-62-A46O	NA	\	NA	NA	\	1613.71	NA	NA	NA	NA
TCGA-62-A46P	NA	\	NA	NA	\	1641.35	NA	NA	NA	NA
TCGA-62-A46R	NA	\	NA	NA	\	974.423	NA	NA	NA	NA
TCGA-62-A46S	NA	\	NA	NA	\	1181.9	NA	NA	NA	NA
TCGA-62-A46U	NA	\	NA	NA	\	1280.72	NA	NA	NA	NA
TCGA-62-A46V	NA	\	NA	NA	\	1125.56	NA	NA	NA	NA
TCGA-62-A46Y	NA	\	NA	NA	\	1189.47	NA	NA	NA	NA
TCGA-62-A470	NA	\	NA	NA	\	1316.5	NA	NA	NA	NA
TCGA-62-A471	NA	\	NA	NA	\	2049.11	NA	NA	NA	NA
TCGA-64-1677	NA	\	NA	NA	\	346.827	NA	NA	NA	NA
TCGA-64-1678	NA	\	NA	NA	\	639.663	NA	NA	NA	NA
TCGA-64-1680	NA	\	NA	NA	\	874.439	NA	NA	NA	NA
TCGA-64-1681	NA	\	NA	NA	\	1105.99	NA	NA	NA	NA
TCGA-64-5774	NA	\	NA	NA	\	2060.83	NA	NA	NA	NA
TCGA-64-5778	NA	\	NA	NA	\	1239.24	NA	NA	NA	NA
TCGA-64-5779	NA	\	NA	NA	\	1441.08	NA	NA	NA	NA
TCGA-64-5781	NA	\	NA	NA	\	1143.41	NA	NA	NA	NA
TCGA-64-5815	NA	\	NA	NA	\	564.022	NA	NA	NA	NA
TCGA-67-3771	NA	\	NA	NA	\	1056.03	NA	NA	NA	NA
TCGA-67-3772	NA	\	NA	NA	\	576.779	NA	NA	NA	NA
TCGA-67-3773	NA	\	NA	NA	\	804.728	NA	NA	NA	NA
TCGA-67-3774	NA	\	NA	NA	\	920.326	NA	NA	NA	NA
TCGA-67-4679	NA	\	NA	NA	\	500.932	NA	NA	NA	NA
TCGA-67-6215	NA	\	NA	NA	\	1161.22	NA	NA	NA	NA
TCGA-67-6216	NA	\	NA	NA	\	1026.67	NA	NA	NA	NA
TCGA-67-6217	NA	\	NA	NA	\	1125.2	NA	NA	NA	NA
TCGA-69-7760	NA	\	NA	NA	\	998.126	NA	NA	NA	NA
TCGA-69-7761	NA	\	NA	NA	\	967.62	NA	NA	NA	NA
TCGA-69-7763	NA	\	NA	NA	\	1018.47	NA	NA	NA	NA
TCGA-69-7765	NA	\	NA	NA	\	838.327	NA	NA	NA	NA
TCGA-69-7973	NA	\	NA	NA	\	2052.23	NA	NA	NA	NA
TCGA-69-7974	NA	\	NA	NA	\	1399.62	NA	NA	NA	NA
TCGA-69-7978	NA	\	NA	NA	\	1228.31	NA	NA	NA	NA
TCGA-69-7979	NA	\	NA	NA	\	1516.38	NA	NA	NA	NA
TCGA-69-7980	NA	\	NA	NA	\	1348.24	NA	NA	NA	NA
TCGA-69-8253	NA	\	NA	NA	\	1258.27	NA	NA	NA	NA
TCGA-69-8255	NA	\	NA	NA	\	4137.59	NA	NA	NA	NA
TCGA-69-A59K	NA	\	NA	NA	\	1404.06	NA	NA	NA	NA
TCGA-71-6725	NA	\	NA	NA	\	1117.05	NA	NA	NA	NA
TCGA-71-8520	NA	\	NA	NA	\	1497.28	NA	NA	NA	NA
TCGA-73-4658	NA	\	NA	NA	\	1014.96	NA	NA	NA	NA
TCGA-73-4659	NA	\	NA	NA	\	1378.9	NA	NA	NA	NA
TCGA-73-4662	NA	\	NA	NA	\	1295.43	NA	NA	NA	NA
TCGA-73-4666	NA	\	NA	NA	\	1271.71	NA	NA	NA	NA
TCGA-73-4668	NA	\	NA	NA	\	1353.01	NA	NA	NA	NA
TCGA-73-4670	NA	\	NA	NA	\	1416.15	NA	NA	NA	NA
TCGA-73-4675	NA	\	NA	NA	\	1869.27	NA	NA	NA	NA
TCGA-73-4676	NA	\	NA	NA	\	1038.52	682.816	NA	NA	NA
TCGA-73-4677	NA	\	NA	NA	\	1076.4	NA	NA	NA	NA
TCGA-73-7499	NA	\	NA	NA	\	1309.22	NA	NA	NA	NA
TCGA-75-5122	NA	\	NA	NA	\	902.052	NA	NA	NA	NA
TCGA-75-5125	NA	\	NA	NA	\	969.588	NA	NA	NA	NA
TCGA-75-5126	NA	\	NA	NA	\	995.223	NA	NA	NA	NA
TCGA-75-5146	NA	\	NA	NA	\	1028.35	NA	NA	NA	NA
TCGA-75-5147	NA	\	NA	NA	\	458.862	NA	NA	NA	NA
TCGA-75-6203	NA	\	NA	NA	\	1109.35	NA	NA	NA	NA
TCGA-75-6205	NA	\	NA	NA	\	872.034	NA	NA	NA	NA
TCGA-75-6206	NA	\	NA	NA	\	1103.21	NA	NA	NA	NA
TCGA-75-6207	NA	\	NA	NA	\	837.363	NA	NA	NA	NA
TCGA-75-6211	NA	\	NA	NA	\	1439.84	NA	NA	NA	NA
TCGA-75-6212	NA	\	NA	NA	\	1095.9	NA	NA	NA	NA
TCGA-75-7025	NA	\	NA	NA	\	1153.18	NA	NA	NA	NA
TCGA-75-7027	NA	\	NA	NA	\	1421.54	NA	NA	NA	NA
TCGA-75-7030	NA	\	NA	NA	\	971.875	NA	NA	NA	NA
TCGA-75-7031	NA	\	NA	NA	\	1665.59	NA	NA	NA	NA
TCGA-78-7143	NA	\	NA	NA	\	1467.85	NA	NA	NA	NA
TCGA-78-7145	NA	\	NA	NA	\	833.309	NA	NA	NA	NA
TCGA-78-7146	NA	\	NA	NA	\	858.209	NA	NA	NA	NA
TCGA-78-7147	NA	\	NA	NA	\	1975.02	NA	NA	NA	NA
TCGA-78-7149	NA	\	NA	NA	\	1246.76	NA	NA	NA	NA
TCGA-78-7150	NA	\	NA	NA	\	1376.36	NA	NA	NA	NA
TCGA-78-7152	NA	\	NA	NA	\	285.98	NA	NA	NA	NA
TCGA-78-7153	NA	\	NA	NA	\	1316.55	NA	NA	NA	NA
TCGA-78-7154	NA	\	NA	NA	\	992.41	NA	NA	NA	NA
TCGA-78-7155	NA	\	NA	NA	\	1053.82	NA	NA	NA	NA
TCGA-78-7156	NA	\	NA	NA	\	1803.48	NA	NA	NA	NA
TCGA-78-7159	NA	\	NA	NA	\	1127.27	NA	NA	NA	NA
TCGA-78-7160	NA	\	NA	NA	\	1080.13	NA	NA	NA	NA
TCGA-78-7161	NA	\	NA	NA	\	1415.33	NA	NA	NA	NA
TCGA-78-7162	NA	\	NA	NA	\	739.115	NA	NA	NA	NA
TCGA-78-7163	NA	\	NA	NA	\	1389.03	NA	NA	NA	NA
TCGA-78-7167	NA	\	NA	NA	\	1216.64	NA	NA	NA	NA
TCGA-78-7535	NA	\	NA	NA	\	1882.83	NA	NA	NA	NA
TCGA-78-7536	NA	\	NA	NA	\	1952.04	NA	NA	NA	NA
TCGA-78-7539	NA	\	NA	NA	\	1704.86	NA	NA	NA	NA
TCGA-78-7540	NA	\	NA	NA	\	1735.54	NA	NA	NA	NA
TCGA-78-7542	NA	\	NA	NA	\	1550.3	NA	NA	NA	NA
TCGA-78-7633	NA	\	NA	NA	\	1252.4	NA	NA	NA	NA
TCGA-78-8640	NA	\	NA	NA	\	1779.72	NA	NA	NA	NA
TCGA-78-8648	NA	\	NA	NA	\	1487.39	NA	NA	NA	NA
TCGA-78-8655	NA	\	NA	NA	\	1497.78	NA	NA	NA	NA
TCGA-78-8660	NA	\	NA	NA	\	1589.53	NA	NA	NA	NA
TCGA-78-8662	NA	\	NA	NA	\	1935.14	NA	NA	NA	NA
TCGA-80-5607	NA	\	NA	NA	\	988.609	NA	NA	NA	NA
TCGA-80-5608	NA	\	NA	NA	\	1581	NA	NA	NA	NA
TCGA-80-5611	NA	\	NA	NA	\	1615.94	NA	NA	NA	NA
TCGA-83-5908	NA	\	NA	NA	\	1839.28	NA	NA	NA	NA
TCGA-86-6562	NA	\	NA	NA	\	1233.28	NA	NA	NA	NA
TCGA-86-6851	NA	\	NA	NA	\	1345.77	NA	NA	NA	NA
TCGA-86-7701	NA	\	NA	NA	\	1034.77	NA	NA	NA	NA
TCGA-86-7711	NA	\	NA	NA	\	1042.38	NA	NA	NA	NA
TCGA-86-7713	NA	\	NA	NA	\	1830.58	NA	NA	NA	NA
TCGA-86-7714	NA	\	NA	NA	\	1129.7	NA	NA	NA	NA
TCGA-86-7953	NA	\	NA	NA	\	1286.65	NA	NA	NA	NA
TCGA-86-7954	NA	\	NA	NA	\	1799.86	NA	NA	NA	gain
TCGA-86-7955	NA	\	NA	NA	\	1462.76	NA	NA	NA	NA
TCGA-86-8054	NA	\	NA	NA	\	1312.8	NA	NA	NA	NA
TCGA-86-8056	NA	\	NA	NA	\	998.788	NA	NA	NA	NA
TCGA-86-8073	NA	\	NA	NA	\	982.987	NA	NA	NA	NA
TCGA-86-8074	NA	\	NA	NA	\	1425.3	NA	NA	NA	NA
TCGA-86-8075	NA	\	NA	NA	\	1152.12	NA	NA	NA	NA
TCGA-86-8076	NA	\	NA	NA	\	1411.42	NA	NA	NA	NA
TCGA-86-8278	NA	\	NA	NA	\	1508.01	NA	NA	NA	NA
TCGA-86-8279	NA	\	NA	NA	\	1587.26	NA	NA	NA	NA
TCGA-86-8280	NA	\	NA	NA	\	1758.27	NA	NA	NA	NA
TCGA-86-8281	NA	\	NA	NA	\	1586	NA	NA	NA	NA
TCGA-86-8358	NA	\	NA	NA	\	1405.14	NA	NA	NA	NA
TCGA-86-8359	NA	\	NA	NA	\	1082.62	NA	NA	NA	NA
TCGA-86-8585	NA	\	NA	NA	\	1763.4	NA	NA	NA	NA
TCGA-86-8668	NA	\	NA	NA	\	985.863	NA	NA	NA	NA
TCGA-86-8669	NA	\	NA	NA	\	1586.64	NA	NA	NA	NA
TCGA-86-8671	NA	\	NA	NA	\	1540.71	NA	NA	NA	NA
TCGA-86-8672	NA	\	NA	NA	\	1383.23	NA	NA	NA	NA
TCGA-86-8673	NA	\	NA	NA	\	1936.66	NA	NA	NA	NA
TCGA-86-8674	NA	\	NA	NA	\	1806.63	NA	NA	NA	NA
TCGA-86-A456	NA	\	NA	NA	\	1004.88	NA	NA	NA	NA
TCGA-86-A4D0	NA	\	NA	NA	\	1638.44	NA	NA	NA	NA
TCGA-86-A4JF	NA	\	NA	NA	\	1909.94	NA	NA	NA	NA
TCGA-86-A4P7	NA	\	NA	NA	\	1342.98	NA	NA	NA	NA
TCGA-86-A4P8	NA	\	NA	NA	\	1252.96	NA	NA	NA	NA
TCGA-91-6829	NA	\	NA	NA	\	1226.64	966.598	NA	NA	NA
TCGA-91-6830	NA	\	NA	NA	\	900.383	NA	NA	NA	NA
TCGA-91-6831	NA	\	NA	NA	\	1650.78	984.462	NA	NA	NA
TCGA-91-6835	NA	\	NA	NA	\	1289.39	1184.96	NA	NA	NA
TCGA-91-6836	NA	\	NA	NA	\	1856.2	986.02	NA	NA	NA
TCGA-91-6840	NA	\	NA	NA	\	1315.74	NA	NA	NA	NA
TCGA-91-6847	NA	\	NA	NA	\	1416.72	1350.23	NA	NA	NA
TCGA-91-6849	NA	\	NA	NA	\	1241.38	1003.84	NA	NA	NA
TCGA-91-7771	NA	\	NA	NA	\	981.143	NA	NA	NA	NA
TCGA-91-8496	NA	\	NA	NA	\	779.055	NA	NA	NA	NA
TCGA-91-8497	NA	\	NA	NA	\	1434.39	NA	NA	NA	NA
TCGA-91-8499	NA	\	NA	NA	\	1215.18	NA	NA	NA	NA
TCGA-91-A4BC	NA	\	NA	NA	\	1983.68	NA	NA	NA	NA
TCGA-91-A4BD	NA	\	NA	NA	\	1321.15	NA	NA	NA	NA
TCGA-93-7347	NA	\	NA	NA	\	530.303	NA	NA	NA	NA
TCGA-93-7348	NA	\	NA	NA	\	1146.54	NA	NA	NA	NA
TCGA-93-A4JN	NA	\	NA	NA	\	1255.61	NA	NA	NA	NA
TCGA-93-A4JO	NA	\	NA	NA	\	1117.15	NA	NA	NA	NA
TCGA-93-A4JP	NA	\	NA	NA	\	1283.81	NA	NA	NA	NA
TCGA-93-A4JQ	NA	\	NA	NA	\	1461.2	NA	NA	NA	NA
TCGA-95-7039	NA	\	NA	NA	\	990	NA	NA	NA	NA
TCGA-95-7043	NA	\	NA	NA	\	1354.5	NA	NA	NA	NA
TCGA-95-7562	NA	\	NA	NA	\	1124.33	NA	NA	NA	NA
TCGA-95-7567	NA	\	NA	NA	\	1166.24	NA	NA	NA	NA
TCGA-95-7944	NA	\	NA	NA	\	1408.49	NA	NA	NA	NA
TCGA-95-7947	NA	\	NA	NA	\	1248.04	NA	NA	NA	NA
TCGA-95-7948	NA	\	NA	NA	\	1449.67	NA	NA	NA	NA
TCGA-95-8039	NA	\	NA	NA	\	905.202	NA	NA	NA	NA
TCGA-95-8494	NA	\	NA	NA	\	1296.37	NA	NA	NA	NA
TCGA-95-A4VK	NA	\	NA	NA	\	1790.14	NA	NA	NA	NA
TCGA-95-A4VN	NA	\	NA	NA	\	1662.34	NA	NA	NA	NA
TCGA-95-A4VP	NA	\	NA	NA	\	1876.56	NA	NA	NA	NA
TCGA-97-7546	NA	\	NA	NA	\	942.589	NA	NA	NA	NA
TCGA-97-7547	NA	\	NA	NA	\	849.108	NA	NA	NA	NA
TCGA-97-7552	NA	\	NA	NA	\	1158.4	NA	NA	NA	NA
TCGA-97-7553	NA	\	NA	NA	\	1184.92	NA	NA	NA	NA
TCGA-97-7554	NA	\	NA	NA	\	995.498	NA	NA	NA	NA
TCGA-97-7937	NA	\	NA	NA	\	932.905	NA	NA	NA	NA
TCGA-97-7938	NA	\	NA	NA	\	731.118	NA	NA	NA	NA
TCGA-97-7941	NA	\	NA	NA	\	1555.53	NA	NA	NA	NA
TCGA-97-8171	NA	\	NA	NA	\	1988.2	NA	NA	NA	NA
TCGA-97-8172	NA	\	NA	NA	\	1667.11	NA	NA	NA	NA
TCGA-97-8174	NA	\	NA	NA	\	1326.12	NA	NA	NA	NA
TCGA-97-8175	NA	\	NA	NA	\	1048.35	NA	NA	NA	NA
TCGA-97-8176	NA	\	NA	NA	\	451.91	NA	NA	NA	NA
TCGA-97-8177	NA	\	NA	NA	\	1208.79	NA	NA	NA	NA
TCGA-97-8179	NA	\	NA	NA	\	1135.04	NA	NA	NA	NA
TCGA-97-8547	NA	\	NA	NA	\	1184.28	NA	NA	NA	NA
TCGA-97-8552	NA	\	NA	NA	\	1559.76	NA	NA	NA	NA
TCGA-97-A4LX	NA	\	NA	NA	\	1819.47	NA	NA	NA	NA
TCGA-97-A4M0	NA	\	NA	NA	\	1530.11	NA	NA	NA	NA
TCGA-97-A4M1	NA	\	NA	NA	\	1628	NA	NA	NA	NA
TCGA-97-A4M2	NA	\	NA	NA	\	1410.23	NA	NA	NA	NA
TCGA-97-A4M3	NA	\	NA	NA	\	1659.08	NA	NA	NA	NA
TCGA-97-A4M5	NA	\	NA	NA	\	1646.15	NA	NA	NA	NA
TCGA-97-A4M6	NA	\	NA	NA	\	1586.29	NA	NA	NA	NA
TCGA-99-7458	NA	\	NA	NA	\	898.783	NA	NA	NA	NA
TCGA-99-8025	NA	\	NA	NA	\	1490.5	NA	NA	NA	NA
TCGA-99-8028	NA	\	NA	NA	\	1375.1	NA	NA	NA	NA
TCGA-99-8032	NA	\	NA	NA	\	1406.86	NA	NA	NA	NA
TCGA-99-8033	NA	\	NA	NA	\	1032.81	NA	NA	NA	NA
TCGA-J2-8192	NA	\	NA	NA	\	969.31	NA	NA	NA	NA
TCGA-J2-8194	NA	\	NA	NA	\	1203.66	NA	NA	NA	NA
TCGA-J2-A4AD	NA	\	NA	NA	\	1006.9	NA	NA	NA	NA
TCGA-J2-A4AE	NA	\	NA	NA	\	1180.85	NA	NA	NA	NA
TCGA-J2-A4AG	NA	\	NA	NA	\	1156.04	NA	NA	NA	NA
TCGA-L4-A4E5	NA	\	NA	NA	\	2140.16	NA	NA	NA	NA
TCGA-L4-A4E6	NA	\	NA	NA	\	1065.11	NA	NA	NA	NA
TCGA-L9-A443	NA	\	NA	NA	\	1285.97	NA	NA	NA	NA
TCGA-L9-A444	NA	\	NA	NA	\	1900.53	NA	NA	NA	NA
TCGA-MN-A4N1	NA	\	NA	NA	\	1864.76	NA	NA	NA	NA
TCGA-MN-A4N4	NA	\	NA	NA	\	1444.28	NA	NA	NA	NA
TCGA-MN-A4N5	NA	\	NA	NA	\	1212.2	NA	NA	NA	NA
TCGA-MP-A4SV	NA	\	NA	NA	\	1976.49	NA	NA	NA	NA
TCGA-MP-A4SY	NA	\	NA	NA	\	1389.7	NA	NA	NA	NA
TCGA-MP-A4T4	NA	\	NA	NA	\	1136.3	NA	NA	NA	loss
TCGA-MP-A4T6	NA	\	NA	NA	\	2082.34	NA	NA	NA	NA
TCGA-MP-A4T7	NA	\	NA	NA	\	1289.38	NA	NA	NA	NA
TCGA-MP-A4T8	NA	\	NA	NA	\	1607.56	NA	NA	NA	NA
TCGA-MP-A4T9	NA	\	NA	NA	\	1243.73	NA	NA	NA	NA
TCGA-MP-A4TA	NA	\	NA	NA	\	1852.1	NA	NA	NA	NA
TCGA-MP-A4TC	NA	\	NA	NA	\	1575.98	NA	NA	NA	NA
TCGA-MP-A4TD	NA	\	NA	NA	\	1306.06	NA	NA	NA	NA
TCGA-MP-A4TE	NA	\	NA	NA	\	1560.35	NA	NA	NA	NA
TCGA-MP-A4TF	NA	\	NA	NA	\	1421.7	NA	NA	NA	NA
TCGA-MP-A4TH	NA	\	NA	NA	\	1641.61	NA	NA	NA	NA
TCGA-MP-A4TI	NA	\	NA	NA	\	795.993	NA	NA	NA	NA
TCGA-MP-A4TK	NA	\	NA	NA	\	1155.03	NA	NA	NA	NA
TCGA-MP-A5C7	NA	\	NA	NA	\	1544.56	NA	NA	NA	NA
TCGA-NJ-A4YF	NA	\	NA	NA	\	1364.52	NA	NA	NA	NA
TCGA-NJ-A4YG	NA	\	NA	NA	\	1321.02	NA	NA	NA	NA
TCGA-NJ-A4YI	NA	\	NA	NA	\	1665.66	NA	NA	NA	NA
TCGA-NJ-A4YP	NA	\	NA	NA	\	1357.21	NA	NA	NA	NA
TCGA-NJ-A4YQ	NA	\	NA	NA	\	1734.46	NA	NA	NA	NA
TCGA-NJ-A55A	NA	\	NA	NA	\	1063.9	NA	NA	NA	NA
TCGA-NJ-A55O	NA	\	NA	NA	\	1545.51	NA	NA	NA	NA
TCGA-NJ-A55R	NA	\	NA	NA	\	1744.46	NA	NA	NA	NA
TCGA-O1-A52J	NA	\	NA	NA	\	1586.12	NA	NA	NA	NA
